# Supplementary material for: Comprehensive analysis of m6A RNA methylation modification patterns and the immune microenvironment in osteoarthritis
Source: Front Immunol. 2023 Mar 16;14:1128459. doi: 10.3389/fimmu.2023.1128459 (PMC10062708; doi:10.3389/fimmu.2023.1128459)
Supplement: Supplementary Materials 1 — Datasets of GSE82107, GSE29746, GSE55235, GSE55457, GSE117999 and GSE98918 downloaded from GEO database. [file DataSheet_1.xlsx]

## Sheet: GSE82107
ID	Tissue	platform
GSM2183532	synovium: Healthy control	GPL570
GSM2183533	synovium: Healthy control	GPL570
GSM2183534	synovium: Healthy control	GPL570
GSM2183535	synovium: Healthy control	GPL570
GSM2183536	synovium: Healthy control	GPL570
GSM2183537	synovium: Healthy control	GPL570
GSM2183538	synovium: Healthy control	GPL570
GSM2183539	synovium: Osteoarthritis	GPL570
GSM2183540	synovium: Osteoarthritis	GPL570
GSM2183541	synovium: Osteoarthritis	GPL570
GSM2183542	synovium: Osteoarthritis	GPL570
GSM2183543	synovium: Osteoarthritis	GPL570
GSM2183544	synovium: Osteoarthritis	GPL570
GSM2183545	synovium: Osteoarthritis	GPL570
GSM2183546	synovium: Osteoarthritis	GPL570
GSM2183547	synovium: Osteoarthritis	GPL570
GSM2183548	synovium: Osteoarthritis	GPL570

## Sheet: GSE29746
ID	Tissue	platform
GSM737461	disease status: RASF (rheumatoid arthritis synovial fibroblasts)	GPL4133
GSM737462	disease status: RASF (rheumatoid arthritis synovial fibroblasts)	GPL4133
GSM737463	disease status: RASF (rheumatoid arthritis synovial fibroblasts)	GPL4133
GSM737464	disease status: RASF (rheumatoid arthritis synovial fibroblasts)	GPL4133
GSM737465	disease status: RASF (rheumatoid arthritis synovial fibroblasts)	GPL4133
GSM737466	disease status: RASF (rheumatoid arthritis synovial fibroblasts)	GPL4133
GSM737467	disease status: RASF (rheumatoid arthritis synovial fibroblasts)	GPL4133
GSM737468	disease status: RASF (rheumatoid arthritis synovial fibroblasts)	GPL4133
GSM737469	disease status: RASF (rheumatoid arthritis synovial fibroblasts)	GPL4133
GSM737470	disease status: HSF (healthy synovial fibroblasts)	GPL4133
GSM737471	disease status: HSF (healthy synovial fibroblasts)	GPL4133
GSM737472	disease status: HSF (healthy synovial fibroblasts)	GPL4133
GSM737473	disease status: HSF (healthy synovial fibroblasts)	GPL4133
GSM737474	disease status: HSF (healthy synovial fibroblasts)	GPL4133
GSM737475	disease status: HSF (healthy synovial fibroblasts)	GPL4133
GSM737476	disease status: HSF (healthy synovial fibroblasts)	GPL4133
GSM737477	disease status: HSF (healthy synovial fibroblasts)	GPL4133
GSM737478	disease status: HSF (healthy synovial fibroblasts)	GPL4133
GSM737479	disease status: HSF (healthy synovial fibroblasts)	GPL4133
GSM737480	disease status: HSF (healthy synovial fibroblasts)	GPL4133
GSM737481	disease status: OASF (osteoarthritis arthritis synovial fibroblasts)	GPL4133
GSM737482	disease status: OASF (osteoarthritis arthritis synovial fibroblasts)	GPL4133
GSM737483	disease status: OASF (osteoarthritis arthritis synovial fibroblasts)	GPL4133
GSM737484	disease status: OASF (osteoarthritis arthritis synovial fibroblasts)	GPL4133
GSM737485	disease status: OASF (osteoarthritis arthritis synovial fibroblasts)	GPL4133
GSM737486	disease status: OASF (osteoarthritis arthritis synovial fibroblasts)	GPL4133
GSM737487	disease status: OASF (osteoarthritis arthritis synovial fibroblasts)	GPL4133
GSM737488	disease status: OASF (osteoarthritis arthritis synovial fibroblasts)	GPL4133
GSM737489	disease status: OASF (osteoarthritis arthritis synovial fibroblasts)	GPL4133
GSM737490	disease status: OASF (osteoarthritis arthritis synovial fibroblasts)	GPL4133
GSM737491	disease status: OASF (osteoarthritis arthritis synovial fibroblasts)	GPL4133

## Sheet: GSE55235
ID	Tissue	Platform
GSM1332201	synovial tissue from healthy joint	GPL96
GSM1332202	synovial tissue from healthy joint	GPL96
GSM1332203	synovial tissue from healthy joint	GPL96
GSM1332204	synovial tissue from healthy joint	GPL96
GSM1332205	synovial tissue from healthy joint	GPL96
GSM1332206	synovial tissue from healthy joint	GPL96
GSM1332207	synovial tissue from healthy joint	GPL96
GSM1332208	synovial tissue from healthy joint	GPL96
GSM1332209	synovial tissue from healthy joint	GPL96
GSM1332210	synovial tissue from healthy joint	GPL96
GSM1332211	synovial tissue from osteoarthritic joint	GPL96
GSM1332212	synovial tissue from osteoarthritic joint	GPL96
GSM1332213	synovial tissue from osteoarthritic joint	GPL96
GSM1332214	synovial tissue from osteoarthritic joint	GPL96
GSM1332215	synovial tissue from osteoarthritic joint	GPL96
GSM1332216	synovial tissue from osteoarthritic joint	GPL96
GSM1332217	synovial tissue from osteoarthritic joint	GPL96
GSM1332218	synovial tissue from osteoarthritic joint	GPL96
GSM1332219	synovial tissue from osteoarthritic joint	GPL96
GSM1332220	synovial tissue from osteoarthritic joint	GPL96

## Sheet: GSE55457
ID	Tissue	Platform
GSM1337304	synovial membrane patient EB_125 (normal controls)	GPL96
GSM1337305	synovial membrane patient EB_184 (normal controls)	GPL96
GSM1337306	synovial membrane patient EB_188 (normal controls)	GPL96
GSM1337307	synovial membrane patient EB_228 (normal controls)	GPL96
GSM1337308	synovial membrane patient J_19 (normal controls)	GPL96
GSM1337309	synovial membrane patient NST_1 (normal controls)	GPL96
GSM1337310	synovial membrane patient J_2 (normal controls)	GPL96
GSM1337311	synovial membrane patient J_6 (normal controls)	GPL96
GSM1337312	synovial membrane patient J_7 (normal controls)	GPL96
GSM1337313	synovial membrane patient J_12 (normal controls)	GPL96
GSM1337327	synovial membrane patient EB_21 (osteoarthrisits)	GPL96
GSM1337328	synovial membrane patient EB_24 (osteoarthrisits)	GPL96
GSM1337329	synovial membrane patient EB_54 (osteoarthrisits)	GPL96
GSM1337330	synovial membrane patient EB_90 (osteoarthrisits)	GPL96
GSM1337331	synovial membrane patient EB_94 (osteoarthrisits)	GPL96
GSM1337332	synovial membrane patient EB_97 (osteoarthrisits)	GPL96
GSM1337333	synovial membrane patient EB_99 (osteoarthrisits)	GPL96
GSM1337334	synovial membrane patient EB_100 (osteoarthrisits)	GPL96
GSM1337335	synovial membrane patient EB_104 (osteoarthrisits)	GPL96
GSM1337336	synovial membrane patient EB_140 (osteoarthrisits)	GPL96

## Sheet: GSE117999
Tissue	ID	platform
001 arthroscopic partial meniscectomy	GSM3316962	GPL20844
002 arthroscopic partial meniscectomy	GSM3316963	GPL20844
003 arthroscopic partial meniscectomy	GSM3316964	GPL20844
004 arthroscopic partial meniscectomy	GSM3316965	GPL20844
005 arthroscopic partial meniscectomy	GSM3316966	GPL20844
007 arthroscopic partial meniscectomy	GSM3316967	GPL20844
008 arthroscopic partial meniscectomy	GSM3316968	GPL20844
009 arthroscopic partial meniscectomy	GSM3316969	GPL20844
010 arthroscopic partial meniscectomy	GSM3316970	GPL20844
011 arthroscopic partial meniscectomy	GSM3316971	GPL20844
012 arthroscopic partial meniscectomy	GSM3316972	GPL20844
013 arthroscopic partial meniscectomy	GSM3316973	GPL20844
102 osteoarthritis	GSM3316974	GPL20844
103 osteoarthritis	GSM3316975	GPL20844
104 osteoarthritis	GSM3316976	GPL20844
105 osteoarthritis	GSM3316977	GPL20844
106 osteoarthritis	GSM3316978	GPL20844
107 osteoarthritis	GSM3316979	GPL20844
108 osteoarthritis	GSM3316980	GPL20844
109 osteoarthritis	GSM3316981	GPL20844
111 osteoarthritis	GSM3316982	GPL20844
112 osteoarthritis	GSM3316983	GPL20844
113 osteoarthritis	GSM3316984	GPL20844
114 osteoarthritis	GSM3316985	GPL20844

## Sheet: GSE98918
Tissue	ID	platform
001 arthroscopic partial meniscectomy	GSM2627518	GPL20844
002 arthroscopic partial meniscectomy	GSM2627519	GPL20844
003 arthroscopic partial meniscectomy	GSM2627520	GPL20844
004 arthroscopic partial meniscectomy	GSM2627521	GPL20844
005 arthroscopic partial meniscectomy	GSM2627522	GPL20844
007 arthroscopic partial meniscectomy	GSM2627523	GPL20844
008 arthroscopic partial meniscectomy	GSM2627524	GPL20844
009 arthroscopic partial meniscectomy	GSM2627525	GPL20844
010 arthroscopic partial meniscectomy	GSM2627526	GPL20844
011 arthroscopic partial meniscectomy	GSM2627527	GPL20844
012 arthroscopic partial meniscectomy	GSM2627528	GPL20844
013 arthroscopic partial meniscectomy	GSM2627529	GPL20844
102 osteoarthritis	GSM2627530	GPL20844
103 osteoarthritis	GSM2627531	GPL20844
104 osteoarthritis	GSM2627532	GPL20844
105 osteoarthritis	GSM2627533	GPL20844
106 osteoarthritis	GSM2627534	GPL20844
107 osteoarthritis	GSM2627535	GPL20844
108 osteoarthritis	GSM2627536	GPL20844
109 osteoarthritis	GSM2627537	GPL20844
111 osteoarthritis	GSM2627538	GPL20844
112 osteoarthritis	GSM2627539	GPL20844
113 osteoarthritis	GSM2627540	GPL20844
114 osteoarthritis	GSM2627541	GPL20844

## Sheet: Meta cohort
Healthy samples					OA samples
	ID	Tissue	platform			ID	Tissue	platform
GSE82107					GSE82107
	GSM2183532	synovium: Healthy control	GPL570			GSM2183539	synovium: Osteoarthritis	GPL570
	GSM2183533	synovium: Healthy control	GPL570			GSM2183540	synovium: Osteoarthritis	GPL570
	GSM2183534	synovium: Healthy control	GPL570			GSM2183541	synovium: Osteoarthritis	GPL570
	GSM2183535	synovium: Healthy control	GPL570			GSM2183542	synovium: Osteoarthritis	GPL570
	GSM2183536	synovium: Healthy control	GPL570			GSM2183543	synovium: Osteoarthritis	GPL570
	GSM2183537	synovium: Healthy control	GPL570			GSM2183544	synovium: Osteoarthritis	GPL570
	GSM2183538	synovium: Healthy control	GPL570			GSM2183545	synovium: Osteoarthritis	GPL570
GSE29746						GSM2183546	synovium: Osteoarthritis	GPL570
	GSM737471	disease status: HSF (healthy synovial fibroblasts)	GPL4133			GSM2183547	synovium: Osteoarthritis	GPL570
	GSM737472	disease status: HSF (healthy synovial fibroblasts)	GPL4133			GSM2183548	synovium: Osteoarthritis	GPL570
	GSM737473	disease status: HSF (healthy synovial fibroblasts)	GPL4133		GSE29746
	GSM737474	disease status: HSF (healthy synovial fibroblasts)	GPL4133			GSM737481	disease status: OASF (osteoarthritis arthritis synovial fibroblasts)	GPL4133
	GSM737475	disease status: HSF (healthy synovial fibroblasts)	GPL4133			GSM737482	disease status: OASF (osteoarthritis arthritis synovial fibroblasts)	GPL4133
	GSM737476	disease status: HSF (healthy synovial fibroblasts)	GPL4133			GSM737483	disease status: OASF (osteoarthritis arthritis synovial fibroblasts)	GPL4133
	GSM737477	disease status: HSF (healthy synovial fibroblasts)	GPL4133			GSM737484	disease status: OASF (osteoarthritis arthritis synovial fibroblasts)	GPL4133
	GSM737478	disease status: HSF (healthy synovial fibroblasts)	GPL4133			GSM737485	disease status: OASF (osteoarthritis arthritis synovial fibroblasts)	GPL4133
	GSM737479	disease status: HSF (healthy synovial fibroblasts)	GPL4133			GSM737486	disease status: OASF (osteoarthritis arthritis synovial fibroblasts)	GPL4133
	GSM737480	disease status: HSF (healthy synovial fibroblasts)	GPL4133			GSM737487	disease status: OASF (osteoarthritis arthritis synovial fibroblasts)	GPL4133
GSE55235						GSM737488	disease status: OASF (osteoarthritis arthritis synovial fibroblasts)	GPL4133
	GSM1332201	synovial tissue from healthy joint	GPL96			GSM737489	disease status: OASF (osteoarthritis arthritis synovial fibroblasts)	GPL4133
	GSM1332202	synovial tissue from healthy joint	GPL96			GSM737490	disease status: OASF (osteoarthritis arthritis synovial fibroblasts)	GPL4133
	GSM1332203	synovial tissue from healthy joint	GPL96		GSE55235
	GSM1332204	synovial tissue from healthy joint	GPL96			GSM1332211	synovial tissue from osteoarthritic joint	GPL96
	GSM1332205	synovial tissue from healthy joint	GPL96			GSM1332212	synovial tissue from osteoarthritic joint	GPL96
	GSM1332206	synovial tissue from healthy joint	GPL96			GSM1332213	synovial tissue from osteoarthritic joint	GPL96
	GSM1332207	synovial tissue from healthy joint	GPL96			GSM1332214	synovial tissue from osteoarthritic joint	GPL96
	GSM1332208	synovial tissue from healthy joint	GPL96			GSM1332215	synovial tissue from osteoarthritic joint	GPL96
	GSM1332209	synovial tissue from healthy joint	GPL96			GSM1332216	synovial tissue from osteoarthritic joint	GPL96
	GSM1332210	synovial tissue from healthy joint	GPL96			GSM1332217	synovial tissue from osteoarthritic joint	GPL96
GSE55457						GSM1332218	synovial tissue from osteoarthritic joint	GPL96
	GSM1337304	synovial membrane patient EB_125 (normal controls)	GPL96			GSM1332219	synovial tissue from osteoarthritic joint	GPL96
	GSM1337305	synovial membrane patient EB_184 (normal controls)	GPL96			GSM1332220	synovial tissue from osteoarthritic joint	GPL96
	GSM1337306	synovial membrane patient EB_188 (normal controls)	GPL96		GSE55457
	GSM1337307	synovial membrane patient EB_228 (normal controls)	GPL96			GSM1337327	synovial membrane patient EB_21 (osteoarthrisits)	GPL96
	GSM1337308	synovial membrane patient J_19 (normal controls)	GPL96			GSM1337328	synovial membrane patient EB_24 (osteoarthrisits)	GPL96
	GSM1337309	synovial membrane patient NST_1 (normal controls)	GPL96			GSM1337329	synovial membrane patient EB_54 (osteoarthrisits)	GPL96
	GSM1337310	synovial membrane patient J_2 (normal controls)	GPL96			GSM1337330	synovial membrane patient EB_90 (osteoarthrisits)	GPL96
	GSM1337311	synovial membrane patient J_6 (normal controls)	GPL96			GSM1337331	synovial membrane patient EB_94 (osteoarthrisits)	GPL96
	GSM1337312	synovial membrane patient J_7 (normal controls)	GPL96			GSM1337332	synovial membrane patient EB_97 (osteoarthrisits)	GPL96
	GSM1337313	synovial membrane patient J_12 (normal controls)	GPL96			GSM1337333	synovial membrane patient EB_99 (osteoarthrisits)	GPL96
GSE117999						GSM1337334	synovial membrane patient EB_100 (osteoarthrisits)	GPL96
	GSM3316962	001 arthroscopic partial meniscectomy	GPL20844			GSM1337335	synovial membrane patient EB_104 (osteoarthrisits)	GPL96
	GSM3316964	003 arthroscopic partial meniscectomy	GPL20844			GSM1337336	synovial membrane patient EB_140 (osteoarthrisits)	GPL96
	GSM3316965	004 arthroscopic partial meniscectomy	GPL20844		GSE117999
	GSM3316966	005 arthroscopic partial meniscectomy	GPL20844			GSM3316974	102 osteoarthritis	GPL20844
	GSM3316967	007 arthroscopic partial meniscectomy	GPL20844			GSM3316975	103 osteoarthritis	GPL20844
	GSM3316968	008 arthroscopic partial meniscectomy	GPL20844			GSM3316977	105 osteoarthritis	GPL20844
	GSM3316969	009 arthroscopic partial meniscectomy	GPL20844			GSM3316978	106 osteoarthritis	GPL20844
	GSM3316970	010 arthroscopic partial meniscectomy	GPL20844			GSM3316979	107 osteoarthritis	GPL20844
	GSM3316971	011 arthroscopic partial meniscectomy	GPL20844			GSM3316980	108 osteoarthritis	GPL20844
	GSM3316973	013 arthroscopic partial meniscectomy	GPL20844			GSM3316981	109 osteoarthritis	GPL20844
GSE98918						GSM3316982	111 osteoarthritis	GPL20844
	GSM2627518	001 arthroscopic partial meniscectomy	GPL20844			GSM3316983	112 osteoarthritis	GPL20844
	GSM2627519	002 arthroscopic partial meniscectomy	GPL20844			GSM3316984	113 osteoarthritis	GPL20844
	GSM2627520	003 arthroscopic partial meniscectomy	GPL20844			GSM3316985	114 osteoarthritis	GPL20844
	GSM2627521	004 arthroscopic partial meniscectomy	GPL20844		GSE98918
	GSM2627522	005 arthroscopic partial meniscectomy	GPL20844			GSM2627530	102 osteoarthritis	GPL20844
	GSM2627523	007 arthroscopic partial meniscectomy	GPL20844			GSM2627531	103 osteoarthritis	GPL20844
	GSM2627524	008 arthroscopic partial meniscectomy	GPL20844			GSM2627532	104 osteoarthritis	GPL20844
	GSM2627525	009 arthroscopic partial meniscectomy	GPL20844			GSM2627533	105 osteoarthritis	GPL20844
	GSM2627526	010 arthroscopic partial meniscectomy	GPL20844			GSM2627534	106 osteoarthritis	GPL20844
	GSM2627527	011 arthroscopic partial meniscectomy	GPL20844			GSM2627535	107 osteoarthritis	GPL20844
	GSM2627528	012 arthroscopic partial meniscectomy	GPL20844			GSM2627536	108 osteoarthritis	GPL20844
	GSM2627529	013 arthroscopic partial meniscectomy	GPL20844			GSM2627537	109 osteoarthritis	GPL20844
						GSM2627538	111 osteoarthritis	GPL20844
						GSM2627539	112 osteoarthritis	GPL20844
						GSM2627540	113 osteoarthritis	GPL20844
						GSM2627541	114 osteoarthritis	GPL20844
